# Supplementary material for: Integrated application of transcriptomics and metabolomics provides insights into glycogen content regulation in the Pacific oyster Crassostrea gigas
Source: BMC Genomics. 2017 Sep 11;18:713. doi: 10.1186/s12864-017-4069-8 (PMC5594505; doi:10.1186/s12864-017-4069-8)
Supplement: Supplementary file 1 — Operation table for the glycogen content assay. (XLS 24 kb) [file 12864_2017_4069_MOESM1_ESM.xls]

## Sheet: Sheet1
Table S1 Operation table for the glycogen content assay
Reagents	Blank	Standard	Test
distilled water (ul)	500		450
0.01mg/ul standard solution (ul)		500
tested solution (ul)			50
colour reagent (ul)	1000	1000	1000
total(ul)	1500	1500	1500
