# Supplementary material for: Integrated application of transcriptomics and metabolomics provides insights into glycogen content regulation in the Pacific oyster Crassostrea gigas
Source: BMC Genomics. 2017 Sep 11;18:713. doi: 10.1186/s12864-017-4069-8 (PMC5594505; doi:10.1186/s12864-017-4069-8)
Supplement: Supplementary file 4 — Correlation analysis between glycogen content and growth traits. ‘*’ indicates the relationship between the characteristics reached a significant level (P < 0.05) and ‘**’ indicates the relationship between the characteristics reached an extremely significant level (P < 0.01). (XLS 25 kb) [file 12864_2017_4069_MOESM4_ESM.xls]

## Sheet: Sheet1
Table S2 Correlation analysis between glycogen content and growth traits
	glycogen	length	width	height	bodyweight	softweight
glycogen	1
length	0.076	1
width	0.119	0.063	1
height	0.131	0.119	0.256	1
bodyweight	0.228**	0.524	0.5	0.614	1
softweight	0.267**	0.434	0.516	0.499	0.819	1
‘*’ indicates the relationship between the characteristics reached a significant level (P<0.05) and ‘**’ indicates the relationship between the characteristics reached an extremely significant level (P<0.01).
