# Supplementary material for: Integrated application of transcriptomics and metabolomics provides insights into glycogen content regulation in the Pacific oyster Crassostrea gigas
Source: BMC Genomics. 2017 Sep 11;18:713. doi: 10.1186/s12864-017-4069-8 (PMC5594505; doi:10.1186/s12864-017-4069-8)
Supplement: Supplementary file 6 — Differentially-abundant metabolites identified by GC-TOF/MS. Data is presented as mean values ± SE (n = 10). Significant differences between the two groups were assessed by t test. Significant differences were declared at the level of p < 0.05 and VIP > 1. (H:high-glycogen content oysters, L: low-glycogen content oysters). (XLS 2133 kb) [file 12864_2017_4069_MOESM6_ESM.xls]

## Sheet: Sheet1
Table S3 Differentially-abundant metabolites identified by GC-TOF/MS
ID	Peak	Similarity	R.T.	Count	Mass	MEAN H	MEAN L	VIP	P-VALUE	Q-VALUE	FOLD CHANGE	LOG_FOLDCHANGE
546	ornithine 1	975.9	17.985,0	20	142	0.599589	0.33722	2.12166	9.87957e-06	0.000475475	1.77804	0.830284
192	valine	970.25	11.2652,0	20	144	0.973417	0.573092	2.10685	0.000167342	0.00264177	1.69854	0.764291
641	palmitic acid	956.8	20.1178,0	20	313	0.204009	0.172276	1.20651	0.0471596	0.113704	1.1842	0.243909
598	tyrosine 1	951.6	19.1542,0	20	218	0.683117	0.277591	1.98646	0.00011656	0.00218667	2.46087	1.29917
576	galactose 1	948.6	18.6466,0	5	153	2.37916e-07	0.000728076	1.5486	0.0194064	0.0644027	0.000326774	-11.5794
464	phenylalanine 1	943.9	16.1768,0	20	218	0.241036	0.134334	1.90114	0.00190025	0.0159438	1.79431	0.843429
245	Isoleucine	940.65	12.2414,0	20	158	0.607137	0.323424	2.09054	0.000171624	0.00268069	1.87722	0.908594
655	myo-inositol	933.75	20.4545,0	20	217	1.02257	0.452858	2.17737	1.7711e-06	0.000171515	2.25803	1.17507
92	Pyruvic acid	930	9.17492,0	20	174	0.052222	0.0328979	1.66491	0.00401077	0.0246264	1.5874	0.666662
590	lysine	917.3	18.9721,0	20	156	0.399266	0.252234	1.72726	0.00162197	0.0145802	1.58292	0.662588
160	N-Methyl-DL-alanine	906.05	10.7066,0	20	130	0.386923	0.165765	2.26521	4.6264e-06	0.000320018	2.33416	1.22291
331	beta-Alanine 2	898.9	13.8985,0	20	174	1.63466	0.87307	2.03341	8.08545e-05	0.00178932	1.87232	0.904824
562	Myristic Acid	897	18.3325,0	20	285	0.0260252	0.0179502	1.62404	0.00505227	0.0282484	1.44985	0.535908
591	histidine 2	890.778	19.0055,0	9	254	0.031937	2.47676e-07	2.45191	0.00164316	0.0146909	128947	16.9764
250	proline	886.5	12.3738,0	6	183	2.37916e-07	0.000707314	1.63822	0.0170061	0.060133	0.000336366	-11.5377
745	arachidonic acid	875.15	22.8121,0	20	106	0.0163663	0.0104845	1.64473	0.00628552	0.0317802	1.56101	0.642479
395	trans-4-hydroxy-L-proline 2	863.5	14.9787,0	20	304	0.00878305	0.00327358	2.26906	3.14223e-06	0.00025358	2.68301	1.42385
394	methionine 1	861.5	14.9597,0	20	176	0.863738	0.180112	2.27857	0.000128673	0.00229532	4.79556	2.2617
516	D-(glycerol 1-phosphate)	857.05	17.3395,0	20	299	0.665939	0.478818	2.16373	2.74418e-05	0.000830464	1.3908	0.475913
387	aspartic acid 1	853.5	14.8105,0	20	243	0.180291	0.0358248	2.03865	0.00164735	0.0147126	5.03257	2.3313
251	proline	851	12.4068,0	8	63	2.37916e-07	0.000781139	1.8354	0.00619746	0.0315506	0.000304577	-11.6809
452	glutamic acid	848.05	15.9493,0	20	246	0.30317	0.192686	2.03113	0.000139485	0.00238367	1.57339	0.653874
577	mannose 1	847.1	18.6882,0	10	284	0.000227951	0.000956011	1.2192	0.0260915	0.0771941	0.23844	-2.0683
170	succinate semialdehyde 1	839.263	10.8666,0	19	113	0.00731259	0.00475843	1.04918	0.0259847	0.0769984	1.53676	0.619897
475	asparagine 1	835.353	16.5441,0	17	231	0.0701073	0.00755974	1.55566	0.00276668	0.0196705	9.27377	3.21316
400	oxoproline	833.95	15.0721,0	20	258	0.994181	0.575171	2.35056	3.3347e-07	8.07339e-05	1.7285	0.789519
119	alanine 1	823	9.87248,0	20	190	0.892659	0.530611	2.12502	1.49235e-05	0.00055585	1.68232	0.750454
582	tyrosine 2	821.95	18.7762,0	20	179	0.218858	0.126059	1.88336	0.000561235	0.00703624	1.73615	0.795893
523	ornithine 2	819.2	17.4383,0	20	186	0.0103315	0.00860668	1.40169	0.00940879	0.0422453	1.20041	0.263527
746	arachidonic acid	802.65	22.8809,0	20	91	0.155959	0.0873965	1.88195	0.0037133	0.0234575	1.78449	0.835515
231	leucine	791.5	11.9651,0	20	158	1.12312	0.655967	2.25856	7.38346e-06	0.000415396	1.71216	0.775819
619	pantothenic acid	786.5	19.5927,0	8	291	0.000162799	0.00139032	1.68946	0.00328044	0.0217474	0.117095	-3.09425
288	Pelargonic acid	766.95	13.1006,0	20	215	0.00170089	0.00147026	1.4263	0.0109534	0.046623	1.15686	0.210213
549	citrulline 1	765.1	18.0311,0	20	256	0.0181087	0.0114105	1.74788	0.00103708	0.0109677	1.58702	0.666318
314	thymine	759.737	13.5508,0	19	255	0.00368136	0.0070982	1.03361	0.0401744	0.102745	0.518633	-0.947215
592	mannitol	739.25	19.0406,0	8	307	2.37916e-07	0.000694607	2.2856	0.000907864	0.00999071	0.00034252	-11.5115
580	D-Altrose 1	723.2	18.6921,0	5	273	2.37916e-07	0.00260401	1.67343	0.0397018	0.101956	9.13655e-05	-13.418
600	conduritol b epoxide 2	699.368	19.2316,0	20	71	0.379923	0.132524	2.34376	0.000134214	0.00234154	2.86683	1.51946
601	pentadecanoic acid	690.8	19.2399,0	20	132	0.0339865	0.0252714	1.43206	0.0177775	0.0615332	1.34486	0.427455
361	N-Methyl-L-glutamic acid 3	639.833	14.3854,0	6	98	2.37916e-07	0.0125709	1.77242	0.00631694	0.0318614	1.8926e-05	-15.6893
156	sulfuric acid	632.667	10.6487,0	19	322	0.000309937	0.000443767	1.00456	0.0391479	0.101022	0.698423	-0.517826
311	2-methylfumarate	629.111	13.4629,0	18	259	0.000697862	0.00127584	1.58249	0.0445979	0.109834	0.546983	-0.870433
781	androsterone 1	605.65	24.5365,0	20	91	0.345984	0.174178	2.06017	0.000404452	0.00543202	1.98638	0.990143
308	O-acetylserine 1	588.647	13.4091,0	17	174	0.0140273	0.0279218	1.57886	0.0177262	0.0614419	0.502376	-0.99316
494	Levoglucosan	573.35	16.9092,0	20	237	0.0155729	0.00509067	2.44586	1.17915e-06	0.000151657	3.05911	1.61311
534	methionine sulfoxide 2	568.6	17.6674,0	18	128	0.0792197	0.0208433	1.49321	1.80801e-05	0.000625319	3.80073	1.92628
569	fructose 2	559.385	18.5151,0	20	204	0.0551497	0.0422784	1.45679	0.021311	0.067997	1.30444	0.383432
424	alpha-ketoglutaric acid	542.455	15.4645,0	14	198	0.00257548	0.000357681	1.37582	0.00343042	0.0223157	7.20052	2.8481
571	Dehydroascorbic Acid 2	539.5	18.5657,0	8	274	0.00389008	2.47676e-07	1.98814	0.00236676	0.018024	15706.3	13.9391
491	glutamine 2	534.1	16.8662,0	20	84	0.497597	0.245566	1.50775	0.00118999	0.0120298	2.02633	1.01887
346	Erythrose 1	519	14.1295,0	20	350	0.0295518	0.0231102	1.63223	0.00527021	0.028926	1.27874	0.35472
449	beta-Glutamic acid 1	514.6	15.9086,0	10	188	2.37916e-07	1.71369	2.73462	1.00699e-07	4.8759e-05	1.38833e-07	-22.7801
271	Itaconic acid	502.3	12.7812,0	20	215	0.00639066	0.00447248	1.64059	0.00533597	0.0291255	1.42889	0.51489
682	noradrenaline	498.3	21.0765,0	10	86	0.000878359	0.000160296	1.43982	0.0261195	0.0772453	5.47959	2.45407
525	uracil-5-carboxylic acid	487.55	17.4765,0	20	287	0.0882415	0.0477255	2.00761	0.00431578	0.0257587	1.84894	0.886696
462	toluenesulfonic acid	462.45	16.153,0	20	229	0.058231	0.015266	2.23867	0.000125018	0.00226367	3.81442	1.93147
792	adenosine	456	25.1916,0	14	236	0.00143832	0.000447484	1.40311	0.0209475	0.0673158	3.21423	1.68447
552	O-Phosphoserine 1	453.529	18.1365,0	20	299	0.000476999	0.00255135	1.74813	0.014119	0.0543095	0.186959	-2.4192
499	3-hydroxy-L-proline 3	436.778	17.0093,0	9	230	0.0101943	0.000505158	1.69022	0.0173357	0.0607386	20.1805	4.33489
248	L-Allothreonine 2	436.647	12.2936,0	19	204	0.0124485	0.00289784	1.43639	2.24303e-05	0.000724056	4.2958	2.10293
339	MALONAMIDE 4	414.3	14.0199,0	20	140	0.0154951	0.0100614	1.51062	0.0224741	0.0702068	1.54006	0.622982
206	hydroxyurea	410.1	11.4732,0	20	101	0.160745	0.110973	2.03286	0.00058431	0.0072545	1.4485	0.53456
555	Tagatose 1	377	18.213,0	6	292	2.37916e-07	0.000167164	1.70821	0.016928	0.0599881	0.00142325	-9.45659
692	spermidine 2	331.556	21.364,0	19	174	0.00434414	0.00819702	1.15764	0.00263596	0.0191569	0.529966	-0.916028
553	N-(3-aminopropyl)-morpholine 2	330.6	18.1812,0	5	325	2.37916e-07	0.000831893	1.56075	0.0301328	0.0849648	0.000285994	-11.7717
287	Geraniol	323	13.0507,0	20	108	0.0244416	0.0106961	1.93297	0.00278763	0.0197507	2.2851	1.19226
195	N-cyclohexylformamide 2	321.867	11.3258,0	15	170	0.00233341	0.000877409	1.05547	0.00212727	0.0169287	2.65943	1.41112
264	2,2-Dimethylsuccinic Acid	318.8	12.6501,0	20	221	0.00410715	0.00445376	1.3456	0.0338531	0.0916218	0.922175	-0.116888
467	Adipamide 2	308	16.2597,0	17	276	0.0045453	0.000932602	1.53275	0.00212409	0.0169156	4.87379	2.28504
762	Melatonin 3	287.222	23.5553,0	9	174	2.37916e-07	0.000241087	2.4589	0.00785942	0.0373434	0.000986849	-9.98488
536	azelaic acid	270.6	17.7188,0	15	276	0.000889449	0.000452805	1.24282	0.0478613	0.114735	1.96431	0.974022
510	Lyxonic acid, 1,4-lactone	255.667	17.2227,0	15	56	0.0174578	0.00648559	1.29357	0.043504	0.10813	2.69179	1.42857
359	oxalacetic acid	245.789	14.3492,0	19	232	0.0508829	0.0209266	1.09001	0.000740815	0.00866051	2.43149	1.28184
415	3-(1-Pyrazolyl)-L-alanine	243.833	15.3306,0	6	162	0.000231338	2.47676e-07	1.54091	0.0158416	0.0579011	934.036	9.86733
768	biotin	242.286	23.7941,0	7	446	0.000270296	2.46639e-05	1.42962	0.0181677	0.0622192	10.9592	3.45407
Data is presented as mean values ± SE (n=10). Significant differences between the two groups were assessed by t test. Significant differences were declared at the level of p < 0.05 and VIP > 1. (H：high-glycogen content oysters, L: low-glycogen content oysters)
