# Supplementary material for: Integrated application of transcriptomics and metabolomics provides insights into glycogen content regulation in the Pacific oyster Crassostrea gigas
Source: BMC Genomics. 2017 Sep 11;18:713. doi: 10.1186/s12864-017-4069-8 (PMC5594505; doi:10.1186/s12864-017-4069-8)
Supplement: Supplementary file 8 — KEGG pathway enrichment by metabolites. MetaboAnalyst3.0 (http://www.metaboanalyst.ca) was used for the pathway enrichment and topology analysis of the differentially-abundant metabolites. (XLS 33 kb) [file 12864_2017_4069_MOESM8_ESM.xls]

## Sheet: pathway_results
Table S4 KEGG pathway enrichment by metabolites
Pathway	Total	Expected	Hits	Raw p	-LOG(p)	Holm adjust	FDR	Impact
Alanine, aspartate and glutamate metabolism	20	0.81858	4	0.0071996	4.9337	0.56157	0.56157	0.27885
D-Glutamine and D-glutamate metabolism	5	0.20465	2	0.015086	4.194	1	0.58837	0
Arginine and proline metabolism	28	1.146	4	0.02403	3.7285	1	0.62477	0.25569
Citrate cycle (TCA cycle)	20	0.81858	3	0.044509	3.1121	1	0.86792	0.25394
Glycine, serine and threonine metabolism	22	0.90044	3	0.056842	2.8675	1	0.88673	0.09659
beta-Alanine metabolism	12	0.49115	2	0.08312	2.4875	1	1	0.46154
Phenylalanine, tyrosine and tryptophan biosynthesis	4	0.16372	1	0.15418	1.8697	1	1	0.5
Pyruvate metabolism	18	0.73673	2	0.16552	1.7986	1	1	0.17844
Butanoate metabolism	19	0.77765	2	0.18042	1.7125	1	1	0
Ubiquinone and other terpenoid-quinone biosynthesis	5	0.20465	1	0.18895	1.6663	1	1	0
Pyrimidine metabolism	40	1.6372	3	0.22175	1.5062	1	1	0
Ascorbate and aldarate metabolism	6	0.24558	1	0.22233	1.5036	1	1	0
Sulfur metabolism	7	0.2865	1	0.25437	1.369	1	1	0.16667
Glutathione metabolism	25	1.0232	2	0.2728	1.299	1	1	0
Glycolysis or Gluconeogenesis	25	1.0232	2	0.2728	1.299	1	1	0.09953
Phenylalanine metabolism	8	0.32743	1	0.28513	1.2548	1	1	0
Pantothenate and CoA biosynthesis	8	0.32743	1	0.28513	1.2548	1	1	0
Cysteine and methionine metabolism	26	1.0642	2	0.28838	1.2435	1	1	0
Amino sugar and nucleotide sugar metabolism	27	1.1051	2	0.30394	1.1909	1	1	0
Nitrogen metabolism	9	0.36836	1	0.31465	1.1563	1	1	0
Glyoxylate and dicarboxylate metabolism	10	0.40929	1	0.34298	1.0701	1	1	0.25
Arachidonic acid metabolism	12	0.49115	1	0.39627	0.92566	1	1	0
Valine, leucine and isoleucine biosynthesis	13	0.53208	1	0.42131	0.86438	1	1	0
Galactose metabolism	13	0.53208	1	0.42131	0.86438	1	1	0.12903
Fatty acid biosynthesis	37	1.5144	2	0.45392	0.78983	1	1	0
Selenoamino acid metabolism	17	0.6958	1	0.51175	0.66991	1	1	0.03086
Propanoate metabolism	19	0.77765	1	0.55166	0.59482	1	1	0
Fructose and mannose metabolism	20	0.81858	1	0.5704	0.56141	1	1	0
Inositol phosphate metabolism	22	0.90044	1	0.60563	0.50148	1	1	0.21852
Tyrosine metabolism	25	1.0232	1	0.65326	0.42578	1	1	0.20732
Purine metabolism	54	2.2102	2	0.66291	0.41112	1	1	0
Fatty acid elongation in mitochondria	27	1.1051	1	0.68186	0.38294	1	1	0
Tryptophan metabolism	29	1.1869	1	0.70815	0.3451	1	1	0
Aminoacyl-tRNA biosynthesis	66	2.7013	2	0.76944	0.26209	1	1	0
Fatty acid metabolism	39	1.5962	1	0.81097	0.20952	1	1	0
MetaboAnalyst3.0 (http://www.metaboanalyst.ca) was used for the pathway enrichment and topology analysis of the differentially-abundant metabolites.
