# Supplementary material for: Integrated application of transcriptomics and metabolomics provides insights into glycogen content regulation in the Pacific oyster Crassostrea gigas
Source: BMC Genomics. 2017 Sep 11;18:713. doi: 10.1186/s12864-017-4069-8 (PMC5594505; doi:10.1186/s12864-017-4069-8)
Supplement: Supplementary file 9 — Statistics of the transcriptome sequencing data. High: high-glycogen content oysters, Low: low-glycogen content oysters. (XLS 33 kb) [file 12864_2017_4069_MOESM9_ESM.xls]

## Sheet: Sheet1
Table S5 Statistics of the transcriptome sequencing data
Group	Sample		Library	Raw Reads	Clean Reads	Raw Base(G)	Clean Base(G)	Effective Rate(%)	Error Rate(%)	Q20(%)	Q30(%)	GC Content(%)	Reads mapped to genome
Low	1	HNJT3CCXX	RRA20832	10112479	10060170	3.03	3.02	99.48	0.01	97.3	94.07	44.1	72.65
	2	HNJT3CCXX	RRA20836	12319629	12242261	3.7	3.67	99.37	0.01	97.33	94.16	44.25	71.9
	3	HNH5WCCXX	RRA20806	16086538	15993553	4.83	4.8	99.42	0.01	97.91	95.16	43.41	71.94
	4	HNJT3CCXX	RRA20828	13201201	13132527	3.96	3.94	99.48	0.01	97.34	94.15	44.18	72.495
	5	HNJT3CCXX	RRA20833	11839026	11774165	3.55	3.53	99.45	0.01	97.37	94.22	43.72	73.32
	6	HNH3GCCXX	RRA20803	15154742	15063065	4.55	4.52	99.4	0.03	95.81	90.97	42.69	70.795
	7	HNH5WCCXX	RRA20807	16834265	16740547	5.05	5.02	99.44	0.01	98	95.34	42.59	72.91
	8	HNJT3CCXX	RRA20827	12449510	12390645	3.73	3.72	99.53	0.01	97.22	93.93	43.34	74.79
	9	HNJT3CCXX	RRA20829	12384895	12320989	3.71	3.7	99.48	0.01	97.28	94.06	44.35	75.21
	10	HNJT3CCXX	RRA20830	10462890	10408432	3.14	3.12	99.48	0.01	97.44	94.34	43.3	73.12
	11	HNJT3CCXX	RRA20834	11078544	11019129	3.32	3.31	99.46	0.01	97.33	94.13	44.3	72.51
	12	HNJT3CCXX	RRA20831	10457511	10396463	3.14	3.12	99.42	0.01	97.4	94.27	44.27	72.43
	13	HNH5WCCXX	RRA20805	17071991	16988696	5.12	5.1	99.51	0.01	98.03	95.36	43.44	73.925
	14	HNJT3CCXX	RRA20835	10865487	10808202	3.26	3.24	99.47	0.01	97.41	94.3	44.28	74.96
	15	HNH5WCCXX	RRA20804	16688401	16603508	5.01	4.98	99.49	0.01	97.94	95.21	43.25	73.255
High	1	HNJT3CCXX	RRA20842	10036365	9985885	3.01	3	99.5	0.01	97.22	93.94	43.91	73.995
	2	HNJT3CCXX	RRA20845	9618928	9568988	2.89	2.87	99.48	0.01	97.23	93.98	44	74.35
	3	HNJT3CCXX	RRA20839	12614093	12554249	3.78	3.77	99.53	0.01	97.4	94.25	42.28	74.48
	4	HNG5VCCXX	RRA20851	7179684	7127909	2.15	2.14	99.28	0.01	97.3	94	43.64	73.875
	5	HNJT3CCXX	RRA20838	14065401	13962895	4.22	4.19	99.27	0.01	97.2	93.97	44.33	73.48
	6	HNJT3CCXX	RRA20844	11172033	11111767	3.35	3.33	99.46	0.01	97.38	94.25	43.44	73.815
	7	HNJT3CCXX	RRA20837	11987635	11913079	3.6	3.57	99.38	0.01	97.31	94.1	44.34	73.62
	8	HNJT3CCXX	RRA20850	8954592	8889977	2.69	2.67	99.28	0.01	97.38	94.16	44.15	72.71
	9	HNJT3CCXX	RRA20849	12043925	11962371	3.61	3.59	99.32	0.01	97.41	94.22	43.69	75.39
	10	HNJT3CCXX	RRA20846	9723750	9663679	2.92	2.9	99.38	0.01	97.39	94.16	43.69	73.455
	11	HNJT3CCXX	RRA20847	10216513	10167896	3.06	3.05	99.52	0.01	97.29	94.07	43.86	75.53
	12	HNJT3CCXX	RRA20841	11762916	11704293	3.53	3.51	99.5	0.01	96.96	93.48	44.17	74.015
	13	HNJT3CCXX	RRA20840	12019864	11961453	3.61	3.59	99.51	0.01	97.27	94.04	43.65	72.48
	14	HNJT3CCXX	RRA20848	11252126	11178695	3.38	3.35	99.35	0.01	97.24	94	44.08	75.22
	15	HNJT3CCXX	RRA20843	10401718	10343483	3.12	3.1	99.44	0.01	97.28	94.05	44.34	73.775
High: high-glycogen content oysters, Low: low-glycogen content oysters.
