# Supplementary material for: Integrated application of transcriptomics and metabolomics provides insights into glycogen content regulation in the Pacific oyster Crassostrea gigas
Source: BMC Genomics. 2017 Sep 11;18:713. doi: 10.1186/s12864-017-4069-8 (PMC5594505; doi:10.1186/s12864-017-4069-8)
Supplement: Supplementary file 10 — Expression levels and annotation of the genes referred to in this article. (XLS 36 kb) [file 12864_2017_4069_MOESM10_ESM.xls]

## Sheet: Sheet1
Table S6 Expression levels and annotation of the genes refered to in this article
Abbreviation	Gene_ID	Gene name	High-glycogen content	Low-glycogen content	log2.Fold_change.	log2.Fold_change..normalized	p.value	q.value.Benjamini.et.al..1995.	q.value.Storey.et.al..2003.	Signature.p.value...0.001.	Anno
GPX5	CGI_10025106	glutathione peroxidase	1176.86	447.938	1.39358	1.41284	0	0	0	TRUE	anotation: GPX5_RAT Epididymal secretory glutathione peroxidase OS=Rattus norvegicus GN=Gpx5 PE=2 SV=1 3 GO:0004602; glutathione peroxidase activity; function GO:0006979; response to oxidative stress; process GO:0055114; oxidation-reduction process; process Gpx5; glutathione peroxidase 5 (EC:1.11.1.9); K00432 glutathione peroxidase [EC:1.11.1.9] 1 IPR000889; Glutathione peroxidase
OLAH	CGI_10013665	oleoyl-[acyl-carrier-protein] hydrolase	200.113	139.394	0.521645	0.54091	0.000592066	0.00864771	0.00864771	TRUE	anotation: SAST_RAT S-acyl fatty acid synthase thioesterase, medium chain OS=Rattus norvegicus GN=Olah PE=1 SV=1 2 GO:0009058; biosynthetic process; process GO:0016788; hydrolase activity, acting on ester bonds; function olah, MGC69559, thedc1; oleoyl-ACP hydrolase (EC:3.1.2.14); K01071 oleoyl-[acyl-carrier-protein] hydrolase [EC:3.1.2.14] 2 IPR001031; Thioesterase IPR012223; Thioesterase type II…
PPT	CGI_10011968	palmitoyl-protein thioesterase	24061.2	18462.8	0.382089	0.401354	0	0	0	TRUE	anotation: PPT2_RAT Lysosomal thioesterase PPT2 OS=Rattus norvegicus GN=Ppt2 PE=2 SV=1 2 GO:0008474; palmitoyl-(protein) hydrolase activity; function GO:0016790; thiolester hydrolase activity; function hypothetical protein; K01074 palmitoyl-protein thioesterase [EC:3.1.2.22] 1 IPR030295; Lysosomal thioesterase PPT2
HXK	CGI_10023886	Hexokinase	3733.01	3231.28	0.208232	0.227497	4.89e-11	1.84e-09	1.84e-09	TRUE	anotation: HXK2_DROME Hexokinase type 2 OS=Drosophila melanogaster GN=Hex-t2 PE=2 SV=4 3 GO:0005524; ATP binding; function GO:0005975; carbohydrate metabolic process; process GO:0016773; phosphotransferase activity, alcohol group as acceptor; function hexokinase; K00844 hexokinase [EC:2.7.1.1] 3 IPR001312; Hexokinase IPR022672; Hexokinase, N-terminal IPR022673; Hexokinase, C-terminal
PGM	CGI_10011818	Phosphoglucomutase	322.154	232.862	0.468275	0.487541	6.82e-05	0.00121592	0.00121587	TRUE	anotation: PGM1_HUMAN Phosphoglucomutase-1 OS=Homo sapiens GN=PGM1 PE=1 SV=3 4 GO:0000287; magnesium ion binding; function GO:0005975; carbohydrate metabolic process; process GO:0016868; intramolecular transferase activity, phosphotransferases; function GO:0071704; organic substance metabolic process; process phosphoglucomutase-1-like; K01835 phosphoglucomutase [EC:5.4.2.2] 6 IPR005841; Alpha-D-p…
G3P	CGI_10010974	Glyceraldehyde-3-phosphate dehydrogenase	5892.68	5366.61	0.134912	0.154178	1.46e-08	4.37e-07	4.37e-07	TRUE	anotation: G3P_PANVR Glyceraldehyde-3-phosphate dehydrogenase OS=Panulirus versicolor PE=1 SV=1 2 GO:0016620; oxidoreductase activity, acting on the aldehyde or oxo group of donors, NAD or NADP as acceptor; function GO:0055114; oxidation-reduction process; process glyceraldehyde-3-phosphate dehydrogenase (phosphorylating) (EC:1.2.1.12); K00134 glyceraldehyde 3-phosphate dehydrogenase [EC:1.2.1.12…
ENO	CGI_10022154	Enolase	4597.22	4264.03	0.108544	0.127809	3.1e-05	0.000585207	0.000584944	TRUE	anotation: ENO_DORPE Enolase OS=Doryteuthis pealeii PE=2 SV=1 4 GO:0000015; phosphopyruvate hydratase complex; component GO:0000287; magnesium ion binding; function GO:0004634; phosphopyruvate hydratase activity; function GO:0006096; glycolytic process; process hypothetical protein ; K01689 enolase [EC:4.2.1.11] 4 IPR000941; Enolase IPR020809; Enolase, conserved site IPR020810; Enolase, C-termina…
PK	CGI_10003670	pyruvate kinase	2289.56	1990.14	0.2022	0.221466	5.49e-07	1.35e-05	1.35e-05	TRUE	anotation: KPYR_HUMAN Pyruvate kinase PKLR OS=Homo sapiens GN=PKLR PE=1 SV=2 4 GO:0000287; magnesium ion binding; function GO:0004743; pyruvate kinase activity; function GO:0006096; glycolytic process; process GO:0030955; potassium ion binding; function Hypothetical protein CBG05956; K00873 pyruvate kinase [EC:2.7.1.40] 2 IPR001697; Pyruvate kinase IPR015795; Pyruvate kinase, C-terminal
PYC	CGI_10017251	Pyruvate carboxylase	455.814	360.427	0.338737	0.358002	0.000434756	0.0065494	0.0065494	TRUE	anotation: PYC_BACSU Pyruvate carboxylase OS=Bacillus subtilis (strain 168) GN=pyc PE=3 SV=1 5 GO:0003824; catalytic activity; function GO:0004075; biotin carboxylase activity; function GO:0005524; ATP binding; function GO:0008152; metabolic process; process GO:0046872; metal ion binding; function hypothetical protein; K01958 pyruvate carboxylase [EC:6.4.1.1] 9 IPR000089; Biotin/lipoyl attachment…
MDH	CGI_10012091	malate dehydrogenase	335.812	228.101	0.557977	0.577243	2.96e-06	6.52e-05	6.52e-05	TRUE	anotation: MAOX_COLLI NADP-dependent malic enzyme OS=Columba livia GN=ME1 PE=1 SV=1 3 GO:0004471; malate dehydrogenase (decarboxylating) (NAD+) activity; function GO:0051287; NAD binding; function GO:0055114; oxidation-reduction process; process malic enzyme 1, NADP(+)-dependent, cytosolic; K00029 malate dehydrogenase (oxaloacetate-decarboxylating)(NADP+) [EC:1.1.1.40] 1 IPR012302; Malic enzyme, …
CPT2	CGI_10009812	carnitine O-palmitoyltransferase 2	4482.94	4978.84	-0.151361	-0.132096	8.55e-06	0.00017667	0.00017667	TRUE	anotation: NXN_BOVIN Nucleoredoxin OS=Bos taurus GN=NXN PE=2 SV=1 hypothetical protein ; K08766 carnitine O-palmitoyltransferase 2 [EC:2.3.1.21] 1 IPR012336; Thioredoxin-like fold
PEPCK	CGI_10014916	Phosphoenolpyruvate carboxykinase	14574.1	11974.4	0.28345	0.302715	0	0	0	TRUE	anotation: PCKG_ASCSU Phosphoenolpyruvate carboxykinase [GTP] OS=Ascaris suum GN=PEPCK PE=2 SV=1 3 GO:0004611; phosphoenolpyruvate carboxykinase activity; function GO:0005525; GTP binding; function GO:0006094; gluconeogenesis; process phosphoenolpyruvate carboxykinase [GTP]; K01596 phosphoenolpyruvate carboxykinase (GTP) [EC:4.1.1.32] 1 IPR008209; Phosphoenolpyruvate carboxykinase, GTP-utilising
