# Supplementary material for: Integrated application of transcriptomics and metabolomics provides insights into glycogen content regulation in the Pacific oyster Crassostrea gigas
Source: BMC Genomics. 2017 Sep 11;18:713. doi: 10.1186/s12864-017-4069-8 (PMC5594505; doi:10.1186/s12864-017-4069-8)
Supplement: Supplementary file 11 — KEGG pathways enriched from the transcriptome analysis. (XLS 30 kb) [file 12864_2017_4069_MOESM11_ESM.xls]

## Sheet: Sheet1
Table S7 KEGG pathways enriched from the transcriptome analysis
#Term	ID	Input number	Background number	P-Value	Corrected P-Value
Ribosome	ko03010	36	93	3.62205e-15	9.7071e-13
Phagosome	ko04145	47	338	3.21439e-06	0.000430728
Glycolysis / Gluconeogenesis	ko00010	16	62	1.31281e-05	0.00117277
Proximal tubule bicarbonate reclamation	ko04964	6	16	0.00150045	0.10053
Lipoic acid metabolism	ko00785	5	13	0.00343203	0.14003
Drug metabolism - cytochrome P450	ko00982	11	61	0.0036201	0.14003
Mineral absorption	ko04978	7	28	0.00422078	0.14003
Galactose metabolism	ko00052	11	65	0.00551661	0.14003
Prion diseases	ko05020	15	105	0.00552347	0.14003
PPAR signaling pathway	ko03320	13	85	0.00573502	0.14003
Retinol metabolism	ko00830	10	56	0.00574751	0.14003
Starch and sucrose metabolism	ko00500	11	67	0.00672062	0.150094
Carbohydrate digestion and absorption	ko04973	7	34	0.0103238	0.197627
Type II diabetes mellitus	ko04930	7	34	0.0103238	0.197627
Glutathione metabolism	ko00480	12	84	0.0122754	0.211268
Fat digestion and absorption	ko04975	11	74	0.012613	0.211268
Non-alcoholic fatty liver disease (NAFLD)	ko04932	17	142	0.0150656	0.237505
Tyrosine metabolism	ko00350	13	99	0.0168268	0.250532
Oxidative phosphorylation	ko00190	11	79	0.0187795	0.264889
Tryptophan metabolism	ko00380	11	82	0.023416	0.30058
Glyoxylate and dicarboxylate metabolism	ko00630	8	51	0.0240313	0.30058
Arachidonic acid metabolism	ko00590	13	105	0.0248432	0.30058
Longevity regulating pathway - multiple species	ko04213	14	117	0.0257961	0.30058
Amino sugar and nucleotide sugar metabolism	ko00520	14	118	0.0273221	0.305097
Metabolism of xenobiotics by cytochrome P450	ko00980	9	66	0.0351739	0.377064
Adipocytokine signaling pathway	ko04920	9	67	0.0378585	0.389349
Vitamin B6 metabolism	ko00750	3	10	0.0392254	0.389349
Fructose and mannose metabolism	ko00051	6	37	0.0421222	0.40317
Systemic lupus erythematosus	ko05322	14	128	0.0464101	0.415228
Cocaine addiction	ko05030	8	59	0.0466583	0.415228
