# Supplementary material for: Integrated application of transcriptomics and metabolomics provides insights into glycogen content regulation in the Pacific oyster Crassostrea gigas
Source: BMC Genomics. 2017 Sep 11;18:713. doi: 10.1186/s12864-017-4069-8 (PMC5594505; doi:10.1186/s12864-017-4069-8)
Supplement: Supplementary file 13 — Metabolites and genes in enriched pathways identified by an integrative analysis of the metabolome and transcriptome data. The bold names represent the gene name whereas the others are metabolite names. (XLS 34 kb) [file 12864_2017_4069_MOESM13_ESM.xls]

## Sheet: Sheet1
Table S8 Metabolites and genes in enriched pathways identified by an integrative analysis of the metabolome and transcriptome data
Pathway	ID	Name	log fc	p value
Aminosugars metabolism	297417	GFPT1	-0.202	8.29e-08
Androgen and estrogen biosynthesis and metabolism	171341	MGST1	-0.379	3.16e-12
	C00523	androsterone 1	0.99	0.000404
Arachidonic acid metabolism	113919	GPX5	1.39	0
	171341	MGST1	-0.379	3.16e-12
	C00219	arachidonic acid	0.642	0.00629
Biopterin metabolism	C00082	tyrosine 1	1.3	0.000117
De novo fatty acid biosynthesis	C00249	palmitic acid	0.244	0.0472
	64669	OLAH	0.522	0.000592
	C06424	Myristic Acid	0.536	0.00505
Fructose and mannose metabolism	C00159	mannose 1	-2.07	0.0261
Galactose metabolism	C00159	mannose 1	-2.07	0.0261
Glycerophospholipid metabolism	25702	LIPP	0.286	5.13e-08
	117554	LIPR2	-0.489	7.31e-06
	C00093	D-(glycerol 1-phosphate)	0.476	2.74e-05
Glycine, serine, alanine and theronine metabolism	C00022	Pyruvic acid	0.667	0.00401
	58835	SERA	0.691	0.000188
	C00073	methionine 1	2.26	0.000129
	C01005	O-Phosphoserine 1	-2.42	0.0141
	C05519	L-Allothreonine 2	2.1	2.24e-05
Glycolysis and Gluconeogenesis	C00022	Pyruvic acid	0.667	0.00401
	C00036	oxalacetic acid	1.28	0.000741
Histidine metabolism	C00099	beta-Alanine 2	0.905	8.09e-05
Leukotriene metabolism	C00219	arachidonic acid	0.642	0.00629
	171341	MGST1	-0.379	3.16e-12
Linoleate metabolism	113919	GPX5	1.39	0
Methionine and cysteine metabolism	C00022	Pyruvic acid	0.667	0.00401
	C00059	sulfuric acid	-0.518	0.0391
	C00073	methionine 1	2.26	0.000129
Omega-6 fatty acid metabolism	C00219	arachidonic acid	0.642	0.00629
Phosphatidylinositol phosphate metabolism	C00137	myo-inositol	1.18	1.77e-06
Prostaglandin formation from arachidonate	171341	MGST1	-0.379	3.16e-12
	C00219	arachidonic acid	0.642	0.00629
Purine metabolism	C00212	adenosine	1.68	0.0209
Pyrimidine metabolism	C00099	beta-Alanine 2	0.905	8.09e-05
	C00178	thymine	-0.947	0.0402
Saturated fatty acids beta-oxidation	C00249	palmitic acid	0.244	0.0472
	54398	PPT2	0.382	0
TCA cycle	C00026	alpha-ketoglutaric acid	2.85	0.00343
	C00036	oxalacetic acid	1.28	0.000741
Tryptophan metabolism	171341	MGST1	-0.379	3.16e-12
	C01598	Melatonin 3	-9.98	0.00786
Tyrosine metabolism	171341	MGST1	-0.379	3.16e-12
	C00082	tyrosine 1	1.3	0.000117
Urea cycle and metabolism of arginine, proline, glutamate, aspartate and asparagine	113919	GPX5	1.39	0
	C00022	Pyruvic acid	0.667	0.00401
	C00026	alpha-ketoglutaric acid	2.85	0.00343
	C00036	oxalacetic acid	1.28	0.000741
	171341	MGST1	-0.379	3.16e-12
	C00099	beta-Alanine 2	0.905	8.09e-05
	C00315	spermidine 2	-0.916	0.00264
	C00327	citrulline 1	0.666	0.00104
	C01157	trans-4-hydroxy-L-proline 2	1.42	3.14e-06
Vitamin B5 - CoA biosynthesis from pantothenate	C00864	pantothenic acid	-3.09	0.00328
Vitamin H (biotin) metabolism	C00120	biotin	3.45	0.0182
Xenobiotics metabolism	171341	MGST1	-0.379	3.16e-12
The bold names represent the gene name whereas the others are metabolite names.
